# Supplementary material for: Brothers and sisters of childhood acute leukemia survivors: Their long‐term quality of life and its determinants
Source: Cancer Med. 2022 Oct 20;12(5):6200–12. doi: 10.1002/cam4.5355 (PMC10028038; doi:10.1002/cam4.5355)
Supplement: Supplementary file 1 — Table S5 [file CAM4-12-6200-s002.xlsx]

## Sheet: Table4
	Table 5. Characteristics of minors' siblings according to the clusters of QoL
			Cluster 1 Low QoL (n = 69)	Cluster 2 Moderate QoL (n = 83)	Cluster 3 High QoL (n = 161)	p values	Multivariate
							p values C1 vs. C3	p values C2 vs. C3
	Sibling's characteristics
	Sex					0.01	0.01	0.53
		Male	21 (30,4)	44 (53,0)	79 (49,1)
		Female	48 (69,6)	39 (47,0)	82 (50,9)
	Age at evaluation (μ ± σ)					0.001	0.02	0.01
		8 - 10 years	10 (14,5)	14 (16,9)	56 (34,8)
		11 - 17 years	59 (85,5)	69 (83,1)	105 (65,2)
	Age at survivor diagnosis					0.07
		not yet born - 5 years	33 (47.8)	49 (59.0)	106 (65.8)		0.08	0.35
		5 - 10 years	31 (44.9)	30 (36.1)	52 (32.3)		0.23	0.3
		≥ 10 years (referent)	5 (7.2)	4 (4.8)	3 (1.9)
	Years since survivor diagnosis (μ ± σ)		9,9 ± 3,4	10,1 ± 3,4	9,2 ± 3,4	0.09
	Years since survivor diagnosis					0.09
		< 10 years	41 (59,4)	41 (49,4)	103 (64,0)
		≥ 10 years	28 (40,6)	42 (50,6)	58 (36,0)
	Sibling older					0.46
		No	36 (52,2)	45 (54,2)	97 (60,2)
		Yes (or twinsᵃ)	33 (47,8)	38 (45,8)	64 (39,8)
	Donor					0.45
		Yes	1 (1,4)	4 (4,8)	4 (2,5)
		No	68 (98,6)	79 (95,2)	157 (97,5)
	Chronic diseasesᵇ					0.98
		Yes	6 (10,9)	8 (11,6)	16 (11,9)
		No	49 (89,1)	61 (88,4)	119 (88,1)
	Family's characteristics
	Financial situationᶜ					0.37
		At ease or medium	42 (89,4)	53 (86,9)	121 (93,1)
		Difficult	5 (10,6)	8 (13,1)	9 (6,9)
	Survivor's characteristics
	Age at diagnosis (μ ± σ)		4,4 ± 2,5	4,5 ± 2,7	4,7 ± 2,8	0.78
	Sex					0.14	0.08	0.43
		Male	42 (60,9)	37 (44,6)	83 (51,6)
		Female	27 (39,1)	46 (55,4)	78 (48,4)
	Type of acute leukemia					0.65
		Lymphoblastic	61 (88,4)	75 (90,4)	139 (86,3)
		Myeloblastic	8 (11,6)	8 (9,6)	22 (13,7)
	Relapse					0.52
		Yes	7 (10,1)	9 (10,8)	11 (6,8)
		No	62 (89,9)	74 (89,2)	150 (93,2)
	HSCT					0.62
		No	61 (88,4)	69 (83,1)	144 (89,4)
		Yes without TBI	3 (4,3)	6 (7,2)	9 (5,6)
		Yes with TBI	5 (7,2)	8 (9,6)	8 (5,0)
	CNS Irradiation					0.39
		Yes	1 (1,4)	3 (3,6)	9 (5,6)
		No	68 (98,6)	80 (96,4)	152 (94,4)
	No. of late physical effects					0.9
		0 or 1	45 (65,2)	55 (66,3)	102 (63,4)
		≥ 2	24 (34,8)	28 (33,7)	59 (36,6)
	Burden index of leukemia					0.73
		0 - 1	62 (89,9)	73 (88,0)	147 (91,3)
		2 - 3	7 (10,1)	10 (12,0)	14 (8,7)
	μ: mean, σ: standard deviation
	HSCT: Hematopoietic stem cell transplantation, TBI: Total Body Irradiation, CNS: Central Nervous System
	ᵃ twins n=6
	ᵇ Missing data: n= 54
	ᶜ Missing data: n=75
	Bold values: p-value < 0.05 was significant
