# Supplementary material for: Brothers and sisters of childhood acute leukemia survivors: Their long‐term quality of life and its determinants
Source: Cancer Med. 2022 Oct 20;12(5):6200–12. doi: 10.1002/cam4.5355 (PMC10028038; doi:10.1002/cam4.5355)
Supplement: Supplementary file 2 — Table S6 [file CAM4-12-6200-s001.xlsx]

## Sheet: Table5
	Table 6. Characteristics of adults' siblings according to the clusters of QoL
			Cluster 1 Low QoL (n = 45)	Cluster 2 Moderate QoL (n = 48)	Cluster 3 High QoL (n = 283)	p values	Multivariate
							p values C1 vs. C3	p values C2 vs. C3
	Sibling's characteristics
	Sex					0.003	0.003	0.2
		Male	8 (17,8)	17 (35,4)	124 (43,8)
		Female	37 (82,2)	31 (64,6)	159 (56,2)
	Age at evaluation (μ ± σ)					0.26	0.7	0.42
		18 - 24 years	22 (48,9)	30 (62,5)	141 (49,8)
		≥ 25 years	23 (51,1)	18 (37,5)	142 (50,2)
	Age at survivor diagnosis					0.17
		not yet born - 5 years	4 (8.9)	10 (20.8)	45 (15.9)		0.61	0.22
		5 - 10 years	15 (33.3)	21 (43.8)	92 (32.5)		0.23	0.08
		≥ 10 years (referent)	26 (57,8)	17 (35,4)	146 (51,6)		-
	Years since survivor diagnosis (μ ± σ)		16,4 ± 7,5	16,0 ± 6,6	16,3 ± 7,1	0.94
	Years since survivor diagnosis					0.87
		< 15 years	23 (51,1)	24 (50,0)	134 (47,3)
		≥ 15 years	22 (48,9)	24 (50,0)	149 (52,7)
	Sibling older					0.72
		No	9 (20,0)	13 (27,1)	70 (24,7)
		Yes (or twinsᵃ)	36 (80,0)	35 (72,9)	213 (75,3)
	Donor					0.27
		Yes	2 (4,4)	7 (14,6)	28 (9,9)
		No	43 (95,6)	41 (85,4)	255 (90,1)
	Chronic diseasesᵇ					0.02	0.07	0.44
		Yes	12 (27,3)	4 (8,7)	37 (13,1)
		No	32 (72,7)	42 (91,3)	245 (86,9)
	Family's characteristics
	Financial situationᶜ					0.62
		At ease or medium	30 (90,9)	34 (91,9)	178 (86,8)
		Difficult	3 (9,1)	3 (8,1)	27 (13,2)
	Survivor's characteristics
	Age at diagnosis (μ ± σ)		7,3 ± 4,9	7,3 ± 4,5	7,3 ± 4,7	1
	Sex					0.03	0.01	0.26
		Male	13 (28,9)	20 (41,7)	141 (49,8)
		Female	32 (71,1)	28 (58,3)	142 (50,2)
	Type of acute leukemia					0.97
		Lymphoblastic	38 (84,4)	40 (83,3)	240 (84,8)
		Myeloblastic	7 (15,6)	8 (16,7)	43 (15,2)
	Relapse					0.77
		Yes	6 (13,3)	7 (14,6)	31 (11,0)
		No	39 (86,7)	41 (85,4)	252 (89,0)
	HSCT					0.84
		No	36 (80,0)	34 (70,8)	217 (76,7)
		Yes without TBI	3 (6,7)	5 (10,4)	27 (9,5)
		Yes with TBI	6 (13,3)	9 (18,8)	39 (13,8)
	CNS Irradiation					0.05	0.05
		Yes	7 (15,6)	6 (12,5)	18 (6,4)
		No	38 (84,4)	42 (87,5)	264 (93,6)
	No. of late physical effects					0.72
		0 or 1	25 (55,6)	23 (47,9)	139 (49,1)
		≥ 2	20 (44,4)	25 (52,1)	144 (50,9)
	Burden index of leukemia					0.27
		0 - 1	38 (84,4)	36 (75,0)	239 (84,5)
		2 - 3	7 (15,6)	12 (25,0)	44 (15,5)
	μ: mean, σ: standard deviation
	HSCT: Hematopoietic stem cell transplantation, TBI: Total Body Irradiation, CNS: Central Nervous System
	ᵃ twins n=9
	ᵇ Missing data: n= 4
	ᶜ Missing data: n=101
	Bold values: p-value < 0.05 was significant
